# Supplementary material for: mTORC1 activity regulates post-translational modifications of glycine decarboxylase to modulate glycine metabolism and tumorigenesis
Source: Nat Commun. 2021 Jul 9;12:4227. doi: 10.1038/s41467-021-24321-3 (PMC8270999; doi:10.1038/s41467-021-24321-3)
Supplement: Supplementary file 5 — Source Data [file 41467_2021_24321_MOESM5_ESM.xlsx]

## Sheet: Figure 1a
Figure 1a	Control	Rapamycin 0 h	Rapamycin 6 h	Rapamycin 12 h
	-0.00243112	0.994598	0.524581	0.37061
	0.00189087	1.03782	0.584009	0.340897
	0.000540249	0.967585	0.643436	0.354403

## Sheet: Figure 1g
Figure 1g	GLDCWT		GLDCK514R		GLDCK514Q
	DMSO	Rapamycin	DMSO	Rapamycin	DMSO	Rapamycin
	1.0127	0.348812	0.746055	0.797751	0.0601306	0.0560493
	0.990931	0.335208	0.854888	0.76238	0.0470706	0.0560493
	0.996372	0.337929	0.775984	0.838563	0.0620352	0.0623073

## Sheet: Figure 2e
Figure 2e	GLDC		GLDCK514R				GLDC		GLDCK514Q
	Vector	ACAT1	Vector	ACAT1			NC	gACAT1	NC	gACAT1
	0.941537	0.459911	0.877506	0.807906			0.939921	1.69634	0.076999	0.0781483
	1.03341	0.390312	0.841314	0.721604			0.977493	1.71534	0.0684414	0.0697414
	1.02506	0.482183	0.738307	0.933185			1.08259	1.73946	0.0776105	0.0584091

## Sheet: Figure 3g
Figure 3g	GLDC			GLDCK514Q					GLDCWT		GLDCK514R
	Vector	SIRT3	SIRT3H248Y	Vector	SIRT3	SIRT3H248Y			NC	gSIRT3	NC	gSIRT3
	0.968795	1.73377	0.899251	0.0674037	0.0569722	0.0666013			1.01375	0.327437	0.903948	0.822025
	1.00357	1.72307	0.984843	0.059112	0.058577	0.0682061			0.953801	0.37829	0.803445	0.855816
	1.02764	1.61608	1.02229	0.0615193	0.0668688	0.0342368			1.03245	0.322235	0.872823	0.935013

## Sheet: Figure 4c
										Figure 4c			Rapamycin
													0	4	8	12	16
											U251	GLDC	1	1.01476	0.978464	0.722961	0.485901
												SIRT3	1	0.865723	0.621402	0.317118	0
											U87	GLDC	1	0.913815	0.706806	0.428226	0.226972
												SIRT3	1	0.595264	0.257296	0.0975418	0

## Sheet: Figure 4d
							Figure 4d			CHX
										0	2	4	6	8
								U251	DMSO	1	0.644173	0.50149	0.182323	0
									Rapamycin	1	0.693765	0.427799	0.12172	0

## Sheet: Figure 4e
Figure 4e			Rapamycin
			0	4	8	12	16
	U251	SIRT3	0.982171	0.73884	0.467595	0.364334	0.3423
			1.03339	0.698985	0.515246	0.317171	0.319377
			0.984443	0.728668	0.501156	0.310644	0.306367
	U87	SIRT3	0.952638	0.594603	0.574349	0.403321	0.373712
			0.993093	0.624165	0.517633	0.395021	0.363493
			1.05702	0.641713	0.503478	0.339151	0.353553

## Sheet: Figure 4f
Figure 4f			NC		gPGC1a
			DMSO	Rapamycin	DMSO	Rapamycin
	U251	SIRT3	0.943091	0.483806	0.277873	0.297817
			1.03202	0.464098	0.236925	0.25393
			1.02489	0.567424	0.261068	0.224144
	U87	SIRT3	1.02574	0.462225	0.249276	0.239599
			0.92445	0.53465	0.274679	0.287552
			1.05458	0.545884	0.239599	0.295638

## Sheet: Figure 5b
								Figure 5b		CHX
										0	1	2	3	4	5	6
									GLDC	1	0.890883	0.765483	0.526402	0.294881	0.090264	0
									GLDCK514Q	1	0.620244	0.216943	0.0526823	0	0	0

## Sheet: Figure 6h
							Figure 6h			Rapamycin
										0	4	8	12	16
								U251	NC	1	0.951386	0.899469	0.693256	0.453875
									gNF-X1	1	1.00195	0.955376	0.971577	1.03379

[truncated: 25 more sheets: Figure 7a, Figure 8a, Figure 8b, Figure 8c, Figure 8d, Figure 9a, Figure 9b, Supplementary Figure 1a, Supplementary Figure 1c, Supplementary Figure 2a, Supplementary Figure 2b, Supplementary Figure 2c, Supplementary Figure 3a, Supplementary Figure 3b, Supplementary Figure 3c, Supplementary Figure 3e, Supplementary Figure 4a, Supplementary Figure 4b, Supplementary Figure 4c, Supplementary Figure 4d …]
